# Supplementary material for: Pediatricians’ Perspectives on Task Shifting in Pediatric Care: A Nationwide Survey in Japan
Source: Healthcare (Basel). 2025 Jul 21;13(14):1764. doi: 10.3390/healthcare13141764 (PMC12294679; doi:10.3390/healthcare13141764)
Supplement: Supplementary file 1 [file healthcare-13-01764-s001.zip]

Archive with 1 entries (1 files):
- healthcare-3658839-supplementary.pdf
